# Supplementary material for: Digital Expression Profiling Identifies RUNX2, CDC5L, MDM2, RECQL4, and CDK4 as Potential Predictive Biomarkers for Neo-Adjuvant Chemotherapy Response in Paediatric Osteosarcoma
Source: PLoS One. 2014 May 16;9(5):e95843. doi: 10.1371/journal.pone.0095843 (PMC4023931; doi:10.1371/journal.pone.0095843)
Supplement: Table S1 — Codeset for expression analysis. (XLSX) [file pone.0095843.s003.xlsx]

## Sheet: Sheet1
	Identifier	Accession	Targeted Region	Target Sequence	Tm_CP	Tm_RP	Flags	Gene
1	MYC	NM_002467.3	1610-1710	TCGGACACCGAGGAGAATGTCAAGAGGCGAACACACAACGTCTTGGAGCGCCAGAGGAGGAACGAGCTAAAACGGAGCTTTTTTGCCCTGCGTGACCAGA	82	82		MYC
2	FOS	NM_005252.2	1475-1575	ACTCAAGTCCTTACCTCTTCCGGAGATGTAGCAAAACGCATGGAGTGTGTATTGTTCCCAGTGACACTTCAGAGAGCTGGTAGTTAGTAGCATGTTGAGC	79	81		FOS
3	CDKN1A	NM_000389.2	1975-2075	CATGTGTCCTGGTTCCCGTTTCTCCACCTAGACTGTAAACCTCTCGAGGGCAGGGACCACACCCTGTACTGTTCTGTGTCTTTCACAGCTCCTCCCACAA	80	82		CDKN1A
4	RUNX2_P1	NM_001024630.3	34-134	AGAACCACAAGTGCGGTGCAAACTTTCTCCAGGAGGACAGCAAGAAGTCTCTGGTTTTTAAATGGTTAATCTCCGCAGGTCACTACCAGCCACCGAGACC	86	81		RUNX2
5	RUNX2_P2	NM_004348.3	159-259	ATCTGCGCCTCCCGGGTCTCCCTACCCGCCAGCCCGACTGCGCCGCATCGCCAGACTCTGTTGGCCCATCAGACTCCGCCCGGCAGTCGGCCTCATCAAA	88	87		RUNX2
6	CDC5L	NM_001253.2	1535-1635	GGAGTGGAACAACTCCCAAACCAGTTATTAACTCTACTCCGGGTAGAACTCCTCTTCGAGACAAGTTAAACATTAATCCCGAGGATGGAATGGCAGACTA	83	82		CDC5L
7	WWOX	NM_016373.1	300-400	TGCCATACGGATGGGAACAAGAAACTGATGAGAACGGACAAGTGTTTTTTGTTGACCATATAAATAAAAGAACCACCTACTTGGACCCAAGACTGGCGTT	82	83		WWOX
8	RB1	NM_000321.1	2110-2210	CCTATCTCCGGCTAAATACACTTTGTGAACGCCTTCTGTCTGAGCACCCAGAATTAGAACATATCATCTGGACCCTTTTCCAGCACACCCTGCAGAATGA	79	78		RB1
9	CDKN2A	NM_000077.3	975-1075	AAGCGCACATTCATGTGGGCATTTCTTGCGAGCCTCGCAGCCTCCGGAAGCTGTCGACTTCATGACAAGCATTTTGTGAACTAGGGAAGCTCAGGGGGGT	82	81		CDKN2A
10	PTEN	NM_000314.3	1675-1775	TGTGGTCTGCCAGCTAAAGGTGAAGATATATTCCTCCAATTCAGGACCCACACGACGGGAAGACAAGTTCATGTACTTTGAGTTCCCTCAGCCGTTACCT	79	78		PTEN
11	RECQL4	NM_004260.2	1155-1255	GCAAGCAGGCATGGAAGCAGAAGTGGCGGAAGAAAGGGGAGTGTTTTGGGGGTGGTGGTGCCACAGTCACAACCAAGGAGTCTTGTTTCCTGAACGAGCA	82	83		RECQL4
12	CDKN1C	NM_000076.2	1605-1705	TGTCCAGGCGTGGACCGCTCTGCCACGCACTAGCTCGGTTATTGGTTATGCCAAAGGCACTCTCCATCTCCCACATCTGGTTATTGACAAGTGTAACTTT	84	79		CDKN1C
13	SPARC	NM_003118.2	910-1010	TTTTCGAGACCTGTGACCTGGACAATGACAAGTACATCGCCCTGGATGAGTGGGCCGGCTGCTTCGGCATCAAGCAGAAGGATATCGACAAGGATCTTGT	83	82		SPARC
14	SPP1	NM_000582.2	760-860	CGCCTTCTGATTGGGACAGCCGTGGGAAGGACAGTTATGAAACGAGTCAGCTGGATGACCAGAGTGCTGAAACCCACAGCCACAAGCAGTCCAGATTATA	83	83		SPP1
15	BCL2L1	NM_138578.1	1560-1660	CTAAGAGCCATTTAGGGGCCACTTTTGACTAGGGATTCAGGCTGCTTGGGATAAAGATGCAAGGACCAGGACTCCCTCCTCACCTCTGGACTGGCTAGAG	82	82		BCL2L1
16	MDM2	NM_002392.2	601-701	GATCTACAGGAACTTGGTAGTAGTCAATCAGCAGGAATCATCGGACTCAGGTACATCTGTGAGTGAGAACAGGTGTCACCTTGAAGGTGGGAGTGATCAA	80	82		MDM2
17	CDK4	NM_000075.2	1055-1155	ACTTTTAACCCACACAAGCGAATCTCTGCCTTTCGAGCTCTGCAGCACTCTTATCTACATAAGGATGAAGGTAATCCGGAGTGAGCAATGGAGTGGCTGC	79	81		CDK4
18	TP53	NM_000546.2	1330-1430	GGGGAGCAGGGCTCACTCCAGCCACCTGAAGTCCAAAAAGGGTCAGTCTACCTCCCGCCATAAAAAACTCATGTTCAAGACAGAAGGGCCTGACTCAGAC	81	79		TP53
*19	HMBS	NM_000190.3	315-415	CATTGCTATGTCCACCACAGGGGACAAGATTCTTGATACTGCACTCTCTAAGATTGGAGAGAAAAGCCTGTTTACCAAGGAGCTTGAACATGCCCTGGAG	81	81		HMBS
*20	MT-ATP6	ENST00000361899.1	471-571	GTACGCCTAACCGCTAACATTACTGCAGGCCACCTACTCATGCACCTAATTGGAAGCGCCACCCTAGCAATATCAACCATTAACCTTCCCTCTACACTTA	85	83		MT-ATP6
*21	MT-CO1	ENST00000361624.1	1037-1137	TCTTTTCACCGTAGGTGGCCTGACTGGCATTGTATTAGCAAACTCATCACTAGACATCGTACTACACGACACGTACTACGTTGTAGCCCACTTCCACTAT	80	82		MT-CO1
* control
