# Supplementary material for: Digital Expression Profiling Identifies RUNX2, CDC5L, MDM2, RECQL4, and CDK4 as Potential Predictive Biomarkers for Neo-Adjuvant Chemotherapy Response in Paediatric Osteosarcoma
Source: PLoS One. 2014 May 16;9(5):e95843. doi: 10.1371/journal.pone.0095843 (PMC4023931; doi:10.1371/journal.pone.0095843)
Supplement: Table S2 — A: All nanoString data with normalization applied. Table S2B: Patient nanoString data sets with normalization applied. Patient samples in the first set were analyzed in triplicate, whereas samples in the second and third sets were analyzed in duplicate. (XLSX) [file pone.0095843.s004.xlsx]

## Sheet: Table S2A
Sample	1	3	5	7	9	11	13	15	17	A	C	E	2	4	6	8	10	12	14	16	18	B	D	F	19	21	23	25	27	29	31	33	35	G	I	K	20	22	24	26	28	30	32	34	36	H	J	L	37
Pos ctrl norm	2.23	1.65	1.69	1.65	1.54	1.4	1.62	1.44	1.53	1.53	1.4	1.59	3.82	4.1	2.33	3.38	3.52	2.94	1.41	1.69	1.64	1.53	1.49	1.33	1.77	1.5	1.69	1.37	1.39	1.27	1.68	1.71	1.63	1.53	1.61	1.74	3.02	2.97	2.58	3.18	2.24	3.88	1.5	1.36	1.44	1.47	1.17	1.35	0.94
BCL2L1	323.47	231.409	571.473	239.831	235.586	424.139	181.931	170.061	19.8884	762.645	731.181	1613.08	256.19	513.037	634.229	303.831	369.308	358.812	158.196	27.0066	17.9947	779.733	1644.61	1614.59	1.77322	1.49887	158.973	439.99	392.487	245.282	94.3424	85.6223	481.598	832.798	857.129	2423.74	0	136.724	123.678	540.147	290.903	205.552	83.8446	539.601	432.82	1011.82	2128.59	2211.99	26.4061
CDC5L	75.8482	61.1582	169.075	153.822	183.233	83.988	81.2193	66.295	10.7091	436.454	328.4	245.849	65.0034	110.816	163.221	182.299	49.2411	38.2341	74.8605	23.6308	4.90765	419.621	193.309	200.156	8.86611	11.9909	32.1329	175.996	124.819	202.071	21.9009	23.9743	288.959	1311.31	1438.75	469.054	15.1092	14.8613	33.4962	174.753	143.214	162.89	29.9445	313.185	283.274	1508.19	475.886	530.771	15.0892
CDK4	252.084	209.921	990.779	841.888	732.934	244.965	261.526	211.856	10.7091	3179.22	2670.7	1931.89	267.661	886.528	872.064	742.699	232.137	244.11	220.344	16.8792	16.3588	2867.16	1977.7	1682.64	5.31967	0	71.0307	455.115	353.654	541.399	65.7028	58.2232	3612.8	1700.87	1917.26	3318.25	3.02183	83.2231	74.7223	479.777	528.101	608.898	50.9056	3670.1	3113.14	1972.24	2851.8	3035.09	188.615
CDKN1A	754.02	611.582	598.525	352.303	375.706	1196.83	344.37	239.238	24.478	485.459	349.451	6032.01	822.102	615.645	634.229	273.448	1146.61	1370.54	264.131	21.9429	32.7176	376.896	6587.38	6052.72	12.4126	8.99321	302.726	339.617	259.346	204.613	97.7118	77.0601	1503.56	722.372	810.406	1686.15	12.0873	350.726	239.627	343.152	273.002	267.605	70.3696	1654.05	1399.12	878.184	1490.95	1604.44	39.6092
CDKN1C	162.85	132.234	133.569	1104.87	906.929	223.968	14.6195	21.6179	21.4183	294.032	261.036	45.9975	149.125	90.2946	79.2786	941.877	235.654	273.521	18.362	35.4462	24.5382	265.506	46.0968	29.3562	5.31967	1.49887	74.4131	331.368	259.346	386.35	42.1171	66.7854	55.5062	42.9436	62.8347	465.567	6.04366	50.5283	36.0728	327.265	405.027	337.415	49.4084	58.2986	70.4591	54.3358	351.64	363.726	9.43076
CDKN2A	20.0775	16.5292	25.3612	274.565	249.444	22.3968	4.87316	15.8531	10.7091	424.202	376.116	96.7533	11.4712	8.2086	27.9807	222.81	21.1033	23.5287	9.88724	8.43958	9.81529	355.534	86.2456	80.0624	5.31967	14.9887	25.3681	228.245	177.521	26.6887	23.5856	22.2618	117.542	30.674	33.834	27.8991	0	11.889	10.3065	289.137	17.9017	23.27	25.4528	108.462	80.5247	20.5595	16.4099	17.5127	9.43076
FOS	2371.37	1838.05	5312.33	833.618	751.411	372.347	368.736	353.093	45.8963	272.592	232.967	164.956	2213.94	5360.21	5190.42	914.87	341.171	373.518	340.404	40.51	57.2559	230.41	154.647	132.103	7.09289	7.49434	192.797	4111.16	3238.36	242.74	32.009	29.1116	5467.36	184.044	232.005	3796.02	6.04366	190.224	175.211	4152.77	311.043	259.848	23.9556	5585.82	4899.07	229.091	3210.47	3323.38	121.657
HMBS	31.2316	28.0997	201.199	51.2741	40.0342	55.992	48.7316	49.0006	1.52988	359.883	286.297	412.391	26.7661	188.798	198.196	87.7735	63.31	41.1752	57.911	1	3.27176	349.43	511.525	396.309	1.77322	1	121.767	82.4981	85.9865	128.36	28.6397	35.9614	109.38	292.936	315.784	456.848	1	112.946	113.372	101.675	165.591	162.89	26.95	97.6162	96.3421	339.232	342.263	401.446	6.60153
MDM2	189.62	127.275	326.315	186.902	144.739	471.733	99.0876	83.5893	7.64938	684.543	596.453	618.587	187.363	303.718	352.09	229.561	471.308	467.632	73.4481	15.1912	4.90765	631.721	614.128	663.183	1.77322	0	11.8384	211.745	171.973	157.59	60.6487	73.6352	248.145	285.268	304.506	578.907	0	8.91676	23.1897	203.349	196.919	147.377	67.3751	211.502	205.626	409.721	493.468	530.771	77.3322
MT-ATP6	50338.6	39954.5	116679	91987.4	81397.2	46159.8	33230.1	29201.5	2504.41	178638	159696	170844	45689.7	108411	109917	85714.2	44457.7	45907.4	28356.6	2393.46	2255.88	157447	166168	154036	60.2896	91.4309	67666.8	196088	157616	64568.8	15539.5	15732.2	93381	87706.1	100542	94361.8	93.6768	63799.4	55869.1	203677	70152.4	70368.5	14499.1	97465.7	84157	96626.7	77658.5	78265.8	18113.7
MT-CO1	49879.1	40899.9	94504.4	81219.9	72295.6	30605.2	21172.3	18653.4	5637.6	171444	155191	177606	46936.3	89432.6	91772	80157.4	30160.2	31481.4	18401.6	5409.77	5200.47	159197	180142	167313	56.7431	79.44	68187.7	190936	153742	48068.8	13627.4	13658.5	92558.2	86730.7	98576.3	74358.1	39.2838	68504.5	58056.6	199320	53255.4	53792.5	12458.4	96465.2	81862	97233.2	63815.6	65663.3	22318.8
MYC	339.086	251.244	432.832	853.466	809.923	242.165	305.385	266.621	12.239	4488.58	3987.11	563.073	282.956	435.056	438.364	827.096	249.723	226.463	261.306	20.255	19.6306	3959.7	575.466	492.384	0	1.49887	201.254	654.485	515.919	866.746	134.775	126.721	558.327	1392.6	1472.59	807.331	3.02183	151.585	133.985	638.644	971.169	1004.49	142.236	581.63	448.638	1462.66	716.173	716.675	62.243
PTEN	624.632	487.612	713.496	663.255	594.354	505.328	194.926	197.444	35.1872	882.096	771.88	1199.11	516.203	710.044	753.147	614.414	559.238	567.629	218.932	52.3254	22.9024	799.57	1185.13	1154.23	7.09289	4.4966	82.8691	651.735	581.102	376.183	136.46	160.97	959.93	986.168	1092.36	1318.23	0	86.1954	72.1456	660.885	449.781	345.172	121.275	923.287	823.94	991.261	1072.5	1188.17	25.4631
RB1	162.85	130.581	402.398	205.096	173.995	186.173	198.175	126.825	9.17926	675.354	689.078	756.579	202.658	406.325	424.374	239.689	140.689	167.642	139.834	5.06375	13.0871	636.299	628.998	623.152	1.77322	8.99321	62.5746	243.37	206.645	209.697	38.7478	51.3734	204.067	719.305	763.683	875.335	0	56.4728	28.3429	257.364	226.009	186.16	38.9278	218.281	156.736	753.358	693.902	829.834	36.78
RECQL4	49.0782	31.4055	142.023	155.476	130.881	25.1964	113.707	109.531	24.478	885.158	821	114.201	57.3559	127.233	149.23	131.66	24.6206	38.2341	108.76	28.6946	14.7229	935.374	132.342	128.1	5.31967	4.4966	18.6033	241.995	174.747	152.507	33.6937	58.2232	84.8918	101.224	122.447	1321.72	3.02183	11.889	15.4598	203.349	181.255	182.282	31.4417	89.4815	60.3935	117.483	1265.9	1302.68	20.7477
RUNX2_P1	758.482	533.894	669.537	2322.22	2126.43	816.083	695.237	575.037	110.151	3186.88	2851.75	364.808	619.444	570.497	536.296	2258.48	889.857	847.032	586.172	96.2112	111.24	2877.84	346.469	306.906	10.6393	10.4921	91.3251	1148.1	893.15	1198.45	338.622	357.901	3287.92	32.2077	41.8898	364.432	3.02183	77.2786	56.6859	1153.37	1262.07	1179.01	311.423	3350.13	2734.96	42.5875	311.787	342.172	269.72
RUNX2_P2	149.465	105.787	106.517	231.561	203.251	117.583	295.638	299.769	79.5536	264.935	209.109	50.7558	195.01	77.9817	100.264	253.193	119.586	179.406	341.816	87.7716	75.2506	280.765	60.9667	53.3749	0	4.4966	27.0593	555.487	420.224	199.53	107.82	128.434	457.11	13.8033	11.278	94.1595	3.02183	26.7503	33.4962	546.501	246.149	217.187	95.8224	551.803	475.959	14.6853	116.041	110.465	64.1292
SPARC	16468	13018.4	12579.2	28743.3	26476.5	30872.6	16195.1	14324	152.988	1892.83	1625.16	14240.2	16140	13146.1	13162.6	30113.1	31795.7	32869.5	15638.8	126.594	114.512	1762.41	15573.3	14595.4	7.09289	11.9909	1522.09	48915.9	40438.6	20277	12876.1	13350.2	103571	19916.6	22435.2	10186.7	15.1092	1524.77	1342.42	54542.1	23818.3	23557	12090.1	114794	100417	24455.5	9418.08	10311	2501.04
SPP1	16354.2	12796.9	8734.41	3150.88	2870.14	18219.8	3560.66	3072.63	226.422	10.7199	12.6308	84.0643	14664	8610.82	8548.1	3278	18261.4	19722.9	3255.73	270.066	196.306	13.7331	78.8106	66.7186	0	5.99547	1648.93	16296.1	12999.2	686.28	2019.94	2066.92	43957.6	3.0674	4.83344	78.4663	6.04366	1607.99	1435.18	17221.1	711.594	709.735	1868.54	47996	42161.9	4.4056	83.2214	78.1338	1782.41
TP53	120.465	119.01	94.682	64.5061	52.3524	149.779	30.8633	27.3827	6.11951	4.59425	0	1010.36	149.125	73.8774	116.586	40.5108	165.309	176.465	15.5371	13.5033	4.90765	1.5259	978.441	986.102	10.6393	2.99774	35.5153	138.872	145.622	498.188	30.3243	44.5236	65.3014	7.66849	3.22229	1443.78	0	17.8335	20.613	206.527	499.011	531.332	35.9334	59.6544	57.5177	0	1185.03	1159.88	11.3169
WWOX	73.6173	64.464	43.9595	107.51	100.086	75.5892	32.4877	37.4711	3.05975	332.317	275.07	118.959	49.7085	32.8344	48.9662	84.3976	73.8617	73.5271	25.4243	1.68792	4.90765	282.291	151.673	136.106	3.54645	0	10.1472	147.122	97.0815	58.4609	26.955	17.1245	107.747	115.027	133.725	238.886	0	2.97225	10.3065	146.157	80.5578	104.715	19.4639	86.77	74.773	148.322	290.689	227.666	3.7723
geomean	4280.27	3580.94	13042.4	7262.67	6176.15	4292.68	3248.65	2988.51	278.496	22254.6	19215.9	23216.1	3857.48	12232.7	12597.7	8448.64	4394.92	3904.13	3114.75	234.82	337.324	20613.1	24831.9	21696.8	18.2378	19.3662	8251.58	14563.4	12772.5	7358.2	1823.64	1977.01	9814.54	13061.5	14627.5	14744.6	15.4389	7903.18	7164.34	16041.1	8520.82	8511.34	1694.81	9718.1	8722.94	14716.4	11925.9	12730.4	1387.1
average	5649.59
norm	1.31991	1.57769	0.433172	0.777894	0.914743	1.3161	1.73906	1.89044	20.2861	0.253862	0.294006	0.243348	1.46458	0.461844	0.448462	0.668698	1.28548	1.44708	1.81382	24.0592	16.7483	0.274078	0.227513	0.260388	309.773	291.724	0.684668	0.387932	0.442326	0.767795	3.09797	2.85764	0.575634	0.432539	0.386231	0.383164	365.933	0.71485	0.788571	0.352194	0.663034	0.663772	3.33346	0.581347	0.64767	0.383897	0.473724	0.443789	4.07295
Background	4	5.8	7.1	5.4	8.1	5.1	6.3	4.5	5.1	9.6	11.5	8.3	1.8	3.1	4.9	3.4	2.5	3.5	6.6	2.1	2.9	9.1	10.8	10.1	3.6	4.8	5.9	12.9	11.3	7.8	3.8	2.9	7.8	7.5	7.9	7	1.9	2.6	2.6	7.3	4	2.9	5.1	10.1	9.3	8	8.3	8.9	7.9
[truncated: 94 more columns]

## Sheet: Table S2B
First set
Sample	POOR	POOR	POOR	266	POOR	POOR	POOR	268	GOOD	GOOD	GOOD	269	GOOD	GOOD	GOOD	271	POOR	POOR	POOR	273	POOR	POOR	POOR	278	POOR	POOR	POOR	280	POOR	POOR	POOR	281	GOOD	GOOD	GOOD	289	POOR	POOR	POOR	291
	1	3	2	POOR	4	5	6	POOR	7	8	9	GOOD	10	11	12	GOOD	13	14	15	POOR	22	23	24	POOR	25	26	27	POOR	28	29	30	POOR	31	32	33	GOOD	34	35	36	POOR
BCL2L1	325.8	276.2	288.1	296.7	179.9	184.1	214.8	192.933	138.7	153.6	158.3	150.2	364.2	426	397.6	395.933	238.1	215	243.8	232.3	72.9	78.2	72.7	74.6	119	139.7	122.8	127.167	145	137.7	102.5	128.4	222	210.8	186.1	206.3	232.2	206.4	207.3	215.3
CDC5L	73.3	68.8	71.8	71.3	36.4	49.4	51.7	45.8333	87	90.8	121.3	99.7	46.4	80.3	39.2	55.3	102.8	98.3	92.3	97.8	5.6	11.1	17.8	11.5	39.9	40.3	31.4	37.2	69.3	112.1	80.6	87.3333	48.7	72	50	56.9	130.5	120.7	132.5	127.9
CDK4	253	250.1	301	268.033	313.1	324.4	297.2	311.567	500.5	380.2	509.7	463.467	228	243.9	269.4	247.1	345	302.1	304.8	317.3	43.3	31.7	42.9	39.3	123.5	123.3	109.6	118.8	266.5	313.3	309.3	296.367	153.5	125.9	125.6	135	1637.9	1598.6	1548.1	1594.87
CDKN1A	764.7	739.5	928.3	810.833	216.5	193.1	214.8	208.133	206.3	137.9	257.3	200.5	1136	1211.5	1528.4	1291.97	456.3	363.4	344.8	388.167	191	154.2	143.3	162.833	88.9	86.1	77.4	84.1333	135.8	113.6	134.3	127.9	230.1	176.1	167.2	191.133	732.6	660.8	690.7	694.7
CDKN1C	162	155.4	166.9	161.433	29.1	37.6	22.6	29.7667	658.5	483.1	632.7	591.433	231.5	222.6	302.2	252.1	13.4	19.1	27.1	19.8667	25.3	33.5	19.3	26.0333	86.4	81.8	77.4	81.8667	203.4	221.4	170.1	198.3	97	122.1	144.5	121.2	16.1	16.9	26	19.6667
CDKN2A	16.5	14.4	11.2	14.0333	1	1.4	4.8	2.4	159.6	111.7	168.1	146.467	18.5	17.6	22.8	19.6333	1	7.2	18.6	8.93333	3.9	7.5	3.7	5.03333	55.5	71.4	49.4	58.7667	5.2	8.1	9.1	7.46667	52.7	60.4	46.3	53.1333	38.6	44.5	31	38.0333
FOS	2413.6	2234.1	2502.8	2383.5	1909	1770.3	1793.1	1824.13	495.5	469.2	522.8	495.833	336.3	373.4	414	374.567	489.1	470.3	511.1	490.167	102.4	96.1	104.1	100.867	1219	1122.5	1095.2	1145.57	155.3	136.2	130.3	140.6	72.8	56.6	61.4	63.6	2498.1	2423.2	2441.6	2454.3
HMBS	27.8	28.5	28.5	28.2667	64.2	60.2	63.8	62.7333	25.4	42	20.2	29.2	60.4	51.8	42.5	51.5667	59.2	74.5	67.1	66.9333	59.7	58.5	66.4	61.5333	11.8	20.4	18.1	16.7667	80.8	68.4	80.6	76.6	64.8	64.3	76.5	68.5333	33.7	40.9	38.9	37.8333
MDM2	189.3	149.3	210.2	182.933	105.2	102.1	117.1	108.133	106.9	115.2	94.1	105.4	465.5	474.4	519.2	486.367	126.9	96.3	117.6	113.6	2.3	1	11.5	4.93333	50.6	48.1	47.5	48.7333	96.8	85.7	72.7	85.0667	141.4	168.4	159.7	156.5	84.8	102.6	93.6	93.6667
MT-ATP6	51316.8	48683.4	51684.8	50561.7	38670.5	39031.8	38070.1	38590.8	55265.4	44268.7	57503.5	52345.9	44140.2	46919.3	51308.9	47456.1	44630.4	39721.2	42635.1	42328.9	35224.6	35779.2	34027.1	35010.3	58743.3	55400.3	53839.1	55994.2	35923.3	38284.8	36075.2	36761.1	37180.7	37327.1	34722.3	36410	43755.6	41511.7	42091.6	42453
MT-CO1	50848.3	49835.6	53095	51259.6	31900.3	31612.7	31784.5	31765.8	48795.7	41398.6	51072.7	47089	29944	31107.1	35184.4	32078.5	28433.6	25774.1	27232.9	27146.9	37822.5	36054.7	35359.6	36412.3	57199.6	54215.3	52515.7	54643.5	27269.8	28499.5	27576.7	27782	32605.2	32072.7	30144.9	31607.6	43306.3	41145.9	40943.5	41798.6
MYC	341.7	300.4	318.3	320.133	152.1	137.7	147	145.6	507.4	423.8	564.1	498.433	245.5	241.1	249.6	245.4	404	359.5	384.8	382.767	81.1	100.6	79	86.9	183.2	166.5	165	171.567	493.4	506.3	512.1	503.933	318.8	361.1	276.8	318.9	251	240.5	215.2	235.567
PTEN	632.8	588.5	582.2	601.167	250.2	231.6	256	245.933	393.1	314	411.8	372.967	552.8	508.6	631	564.133	255.6	300.1	283.8	279.833	45	37.9	41.3	41.4	182.4	172.5	187.3	180.733	226.3	215.3	174.1	205.233	322.8	307.1	352.4	327.433	404.5	419.1	402.9	408.833
RB1	162	153.4	227.5	180.967	141.8	127.5	142.1	137.133	117.9	120.4	114.8	117.7	137.2	184.1	183.9	168.4	260	189.3	180.7	210	28.6	27.2	14.6	23.4667	60	62.8	59.4	60.7333	111.7	116.6	92.6	106.967	89	95.1	110.5	98.2	87.9	83	69.2	80.0333
RECQL4	46	32.5	63.1	47.2	42.3	40.4	46.8	43.1667	88	64.6	84.3	78.9667	21.9	20.5	39.2	27.2	146.5	145.7	155.4	149.2	3.9	4	6.8	4.9	59.6	48.1	48.5	52.0667	88.8	82.7	90.6	87.3667	76.9	75.8	125.6	92.7667	30.1	30	21	27.0333
RUNX2_P1	769.3	644.9	699	704.4	200.4	216.9	180.9	199.4	1389.9	1163.1	1494.3	1349.1	881.1	824.5	943.3	882.967	927.6	814.6	835.2	859.133	40	42.4	31.9	38.1	331.1	306.5	293.9	310.5	642.3	703	601.6	648.967	806.5	796.7	787.1	796.767	1494.2	1454.1	1359	1435.77
RUNX2_P2	148.4	123.2	218.9	163.5	24.7	28.5	29.9	27.7	133.8	127.4	135.5	132.233	116.2	114.4	197	142.533	390.9	472.3	433.2	432.133	12.1	8.4	17.8	12.7667	153.6	141.4	132.3	142.433	122.1	110.6	108.5	113.733	254.3	241.6	280.6	258.833	237.7	195.5	228.9	220.7
SPARC	16785.3	15858.7	18256.6	16966.9	4686.5	4201.7	4554.6	4480.93	17265.1	15550.2	18698.9	17171.4	31567.9	31378.8	36736	33227.6	21748	21903.4	20911.3	21520.9	839.3	799.1	815	817.8	14644.3	14830.2	13804.8	14426.4	12194.1	12017.6	12074.9	12095.5	30807.3	31124.3	29464.6	30465.4	51536.6	46042.6	50226	49268.4
SPP1	16669.3	15588.8	16586.9	16281.7	3068.6	2915.3	2956.1	2980	1887.8	1689.7	2019.8	1865.77	18129.5	18516.5	22041.5	19562.5	4776.6	4554.7	4482.1	4604.47	885.2	866.1	871.5	874.267	4870.1	4677.5	4430	4659.2	360.4	399.2	361	373.533	4829.7	4806	4559.4	4731.7	21541.8	19536.9	21082.9	20720.5
TP53	118.8	139.3	166.9	141.667	23.2	24.6	35.5	27.7667	33.4	17.5	28.9	26.6	161.6	147.1	193.7	167.467	35.2	15.1	35.5	28.6	7.2	12.9	9.9	10	28.7	48.9	38.5	38.7	251.6	287.7	269.5	269.6	68.8	87.4	95.4	83.8667	16.7	21.3	19.5	19.1667
WWOX	71.1	72.8	54.5	66.1333	8.6	7.6	12.1	9.43333	59.2	40.2	62.6	54	70.8	71.7	78.7	73.7333	37.4	29	50.2	38.8667	1	1	3.7	1.9	31.2	32.5	21.9	28.5333	37.3	26.9	50.8	38.3333	60.8	45	34.9	46.9	28.8	40.2	28.2	32.4
Second set
Sample	GOOD	GOOD	286	GOOD	GOOD	300	POOR	POOR	302	GOOD	GOOD	303	POOR	POOR	309	POOR	POOR	315	GOOD	GOOD	297	POOR	POOR	282	POOR	POOR	283	POOR	POOR	290	POOR	POOR	287	POOR	POOR	320	POOR	POOR	296	GOOD	GOOD	288
	41	42	GOOD	47	48	GOOD	49	50	POOR	51	52	GOOD	55	56	POOR	57	58	POOR	59	60	GOOD	63	64	POOR	65	66	POOR	67	68	POOR	69	70	POOR	71	72	POOR	73	74	POOR	75	76	GOOD
BCL2L1	292.2	316.5	304.35	687.3	648	667.65	840.6	870.6	855.6	414.2	356.4	385.3	190.2	191.4	190.8	178.7	178.3	178.5	93.4	83.8	88.6	841.5	857.1	849.3	248.4	220.5	234.45	174.1	186.2	180.15	187.5	193.1	190.3	540.2	525.6	532.9	93.1	91	92.05	174.2	190	182.1
CDC5L	153.3	179.3	166.3	40.5	30.2	35.35	52.5	49.7	51.1	1	25.8	13.4	186	184.7	185.35	44.4	56	50.2	11.2	21.5	16.35	73	125.3	99.15	60.2	52.5	56.35	42.8	37.6	40.2	102.9	86.3	94.6	45.6	54.8	50.2	216.8	197.3	207.05	1.3	47.4	24.35
CDK4	491.9	460.3	476.1	141.2	135.6	138.4	200.3	169.1	184.7	38.6	84.3	61.45	648.5	664.3	656.4	151	182.8	166.9	38.6	29.3	33.95	277	303.9	290.45	100.1	66.1	83.1	485.8	443.8	464.8	532.4	521.1	526.75	358.7	313.8	336.25	3108.7	3042.4	3075.55	60.7	18.9	39.8
CDKN1A	604.9	547.9	576.4	501.7	495.4	498.55	371.1	370.5	370.8	560.3	609.5	584.9	1280.1	1282.1	1281.1	303.8	418.5	361.15	105.2	111.1	108.15	857.8	920.4	889.1	214.1	324.9	269.5	186.7	195.7	191.2	240	206.3	223.15	312.1	296.5	304.3	279.7	269.7	274.7	28.3	41.7	35
CDKN1C	464.3	442.7	453.5	236.6	208.3	222.45	175.1	186.5	180.8	90.8	86	88.4	249.7	193.6	221.65	81.5	101.3	91.4	19.1	25.4	22.25	207.5	266.7	237.1	88.7	79.7	84.2	26	27	26.5	126.7	108.7	117.7	300.4	338	319.2	271	244.1	257.55	12.1	36	24.05
CDKN2A	344.5	367.3	355.9	3.4	1	2.2	87.6	105.5	96.55	7.3	1	4.15	123.4	101.5	112.45	74.5	46.9	60.7	1	9.8	5.4	65.6	68.2	66.9	3.2	16.1	9.65	1	1	1	72.1	100.9	86.5	28.9	28.3	28.6	26.9	19.5	23.2	1	36	18.5
FOS	304	302.9	303.45	1286.4	1345.8	1316.1	1080.3	1092.2	1086.25	184.7	277.2	230.95	277.9	266.8	272.35	607.1	611	609.05	332.2	313.9	323.05	715.9	802.6	759.25	373.8	302.2	338	880.3	843.8	862.05	109.2	117.5	113.35	756.7	757	756.85	29.8	26.1	27.95	876.4	754.6	815.5
HMBS	71.7	72.4	72.05	93.5	84.7	89.1	66.8	68	67.4	59.5	37.8	48.65	111.9	112.6	112.25	51.4	40.1	45.75	19.1	9.8	14.45	86.3	65.8	76.05	26	16.1	21.05	11.6	11.6	11.6	133.7	124.3	129	142.2	149.2	145.7	45.9	45.8	45.85	22.9	18.9	20.9
MDM2	141.5	150.8	146.15	411.6	477.2	444.4	119.3	140.2	129.75	330.7	335.7	333.2	131.7	113.7	122.7	220.4	221.4	220.9	73.9	103.3	88.6	377.5	421.8	399.65	168.5	243.2	205.85	51.2	46	48.6	107.1	121.9	114.5	212.1	201	206.55	50	33.4	41.7	44.5	93	68.75
MT-ATP6	33858.2	31868.6	32863.4	32663.8	32300.6	32482.2	34606.6	34590.1	34598.3	28563	37172.6	32867.8	24525.1	23951.1	24238.1	40082.9	43651.3	41867.1	46570.2	52722.9	49646.6	27613.3	29165.9	28389.6	52066.1	56908.1	54487.1	61560	59253.8	60406.9	24187.2	24225.5	24206.3	22957	21791.6	22374.3	29572.1	28570.6	29071.3	57618	61499.4	59558.7
MT-CO1	29464	29273.3	29368.7	25241	26195.4	25718.2	31777.2	31147.2	31462.2	46466.4	44740.4	45603.4	29229.4	28420.3	28824.8	33141.2	36510.1	34825.6	56961.5	67343.8	62152.7	31798.7	35859.2	33828.9	46631.7	53565.5	50098.6	54652	55202.7	54927.3	23936.7	24544.2	24240.5	23864.7	23465.5	23665.1	44628.9	43351.5	43990.2	44480.5	47366.9	45923.7
MYC	374.9	327.5	351.2	358.6	350	354.3	616.2	592.1	604.15	247.3	321.9	284.6	418.8	384.3	401.55	1005.3	1037	1021.15	81.7	83.8	82.75	579.9	647.5	613.7	219.8	216	217.9	81.4	79.4	80.4	386.9	375.7	381.3	377	349.5	363.25	400.6	403.4	402	130.9	104.4	117.65
PTEN	375.4	352.9	364.15	480.5	488.1	484.3	295.5	304	299.75	257.7	396	326.85	525.3	574.5	549.9	176.4	178.3	177.35	116.9	200.8	158.85	554.8	646.3	600.55	294	288.6	291.3	147.1	139.1	143.1	450.6	461.1	455.85	320.4	298.8	309.6	176.3	161.7	169	98.5	115.8	107.15
RB1	33.5	24.6	29.05	215.4	168.3	191.85	110.6	115.2	112.9	59.5	123.9	91.7	475.2	458.6	466.9	32.9	12.9	22.9	42.5	48.8	45.65	274	326.2	300.1	94.4	125.1	109.75	59.1	60.3	59.7	144.9	144.8	144.85	108.9	142.3	125.6	139	124.5	131.75	17.5	24.6	21.05
RECQL4	173	179.3	176.15	24.6	8.4	16.5	133.5	137.3	135.4	17.7	6.8	12.25	96.2	82.7	89.45	259.8	368.6	314.2	19.1	17.6	18.35	74.5	69.5	72	31.7	29.7	30.7	5.5	2.1	3.8	76.3	88.2	82.25	100.5	136.5	118.5	21.5	21.9	21.7	33.7	75.9	54.8
RUNX2_P1	1826.5	1721.7	1774.1	125.3	146.5	135.9	1485.3	1423.7	1454.5	153.4	185.9	169.65	2178	1995.7	2086.85	433.4	436.6	435	11.2	13.7	12.45	145.4	138.9	142.15	145.7	170.5	158.1	393.5	358.1	375.8	1443.3	1487.4	1465.35	1682.7	1725.2	1703.95	1253.9	1157.1	1205.5	103.9	87.3	95.6
RUNX2_P2	144.9	158.3	151.6	120	99.3	109.65	274.7	265.5	270.1	28.2	118.7	73.45	104.6	154.8	129.7	366.3	409.4	387.85	46.5	87.7	67.1	167.6	198.5	183.05	140	116	128	88	97.9	92.95	138.6	154.1	146.35	202.1	165.3	183.7	272.3	292.4	282.35	217.4	150.1	183.75
SPARC	27479.3	27255.3	27367.3	35007.3	36054.5	35530.9	21103	21674.3	21388.7	11650.8	15232	13441.4	23090.6	24821.6	23956.1	8102.2	8760.5	8431.35	3991.6	4470.1	4230.85	24347.2	27438	25892.6	11704.5	12900.5	12302.5	18269.1	17777.4	18023.2	13004.5	13708.6	13356.5	26429.5	25737.9	26083.7	40202.5	39611.1	39906.8	5824.6	5807.6	5816.1
SPP1	1477.8	1491.6	1484.7	6026.5	6004.6	6015.55	9484.3	9525.5	9504.9	15302.4	14436.4	14869.4	1757.3	1726.8	1742.05	1343.4	1506	1424.7	637.4	633.6	635.5	1237.6	1435.2	1336.4	3692.6	4598.5	4145.55	4853.2	5051	4952.1	1555.2	1715.4	1635.3	2540.4	2466.5	2503.45	1694.6	1740.9	1717.75	287.6	304.1	295.85
TP53	572.3	546.2	559.25	82.9	92	87.45	26.3	20.7	23.5	69.9	156.6	113.25	72.2	74.4	73.3	1	10.7	5.85	54.3	37.1	45.7	161.7	176.2	168.95	65.9	66.1	66	14.4	12.2	13.3	265.9	250.7	258.3	195.5	176.8	186.15	33.5	15.3	24.4	6.7	7.5	7.1
WWOX	66.7	57.9	62.3	56.4	41.1	48.75	69	64.1	66.55	49	51.6	50.3	86.8	79.3	83.05	39.8	33.3	36.55	30.8	9.8	20.3	64.2	54.6	59.4	48.8	38.8	43.8	16.7	8.5	12.6	49	41.4	45.2	47.2	38.7	42.95	41.8	31.6	36.7	1.3	13.2	7.25
Third set
Sample	GOOD	GOOD	310	POOR	POOR	267	POOR	POOR	293	GOOD	GOOD	341	GOOD	GOOD	347	GOOD	GOOD	348	POOR	POOR	349	POOR	POOR	350	GOOD	354	GOOD	GOOD	342	POOR	POOR	311	GOOD	GOOD	314	POOR	POOR	274	POOR	POOR	316	POOR	POOR	317	POOR	POOR	301
	77	78	GOOD	79	80	POOR	81	82	POOR	89	90	GOOD	91	92	GOOD	93	94	GOOD	95	96	POOR	97	98	POOR	101	GOOD	103	104	GOOD	105	106	POOR	107	108	GOOD	109	110	POOR	111	112	POOR	113	114	POOR	115	116	POOR
BCL2L1	259.9	280.3	270.1	106.1	112.2	109.15	241.3	286.5	263.9	440.8	458.8	449.8	187.8	270.9	229.35	805	880.6	842.8	452.9	629	540.95	354.5	339.8	347.15	130.1	130.1	329	271.8	300.4	381.4	617.1	499.25	336.1	357.3	346.7	182.7	219.2	200.95	538.4	647.3	592.85	209.5	220.1	214.8	224.7	248.3	236.5
CDC5L	57.2	35.6	46.4	241.5	249.7	245.6	58.9	72.5	65.7	60.6	53	56.8	53.6	38.9	46.25	44.8	60.8	52.8	353.6	498.5	426.05	230.9	182	206.45	11.5	11.5	37.4	1	19.2	88.5	110.6	99.55	67	51.8	59.4	39.5	63.7	51.6	91.2	129.5	110.35	37.4	65	51.2	21.6	27.7	24.65
CDK4	195.5	165.9	180.7	439.7	479	459.35	221	209.2	215.1	193.4	150.1	171.75	198.3	177	187.65	260	189.6	224.8	357.2	382.1	369.65	356.7	297.5	327.1	81.2	81.2	152.7	90.2	121.45	3718.2	3879.9	3799.05	160.8	118.8	139.8	114.7	79.8	97.25	1977.1	2134.6	2055.85	48.9	51.3	50.1	392.6	370.6	381.6
CDKN1A	331.4	320.5	325.95	116.4	115.9	116.15	735.8	786.6	761.2	1221.6	1282.8	1252.2	262.4	241	251.7	484.7	552.7	518.7	272	349.4	310.7	825.1	745.7	785.4	479	479	539.2	635.1	587.15	454	495.4	474.7	890.8	905	897.9	497.8	481.9	489.85	760.2	1003.4	881.8	163.6	224.7	194.15	104.6	110.3	107.45
CDKN1C	252.7	219.4	236.05	128.5	123.5	126	267	273.9	270.45	184.3	170	177.15	23.7	33.2	28.45	154.8	312.6	233.7	743.8	810.7	777.25	313.3	339.8	326.55	151	151	145.9	158.3	152.1	1	8.4	4.7	221.9	226.9	224.4	39.5	85.1	62.3	76.6	103.2	89.9	71.8	51.3	61.55	46.1	41.8	43.95
CDKN2A	1	2.8	1.9	1	1	1	1	4.1	2.55	58.3	35.6	46.95	29.7	29	29.35	40	13.9	26.95	34.4	37.3	35.85	295.9	277.8	286.85	4.5	4.5	23.9	67.5	45.7	23.4	37.6	30.5	1.7	10.8	6.25	21.6	4.7	13.15	61.9	43.8	52.85	14.5	10.2	12.35	4.9	8.1	6.5
FOS	282.5	301	291.75	42.5	50.9	46.7	730.4	739.8	735.1	3529.9	3438.7	3484.3	1024.8	988.3	1006.55	2229.8	2297.6	2263.7	3045.7	3368.4	3207.05	2080.8	2214.3	2147.55	618.6	618.6	329	521.5	425.25	326.3	412.6	369.45	4239.3	4802.3	4520.8	691.1	776.7	733.9	670.4	752.8	711.6	134.9	106	120.45	152.4	175.3	163.85
HMBS	42.9	44.2	43.55	107.1	100.6	103.85	84.6	63.5	74.05	65.2	65.5	65.35	46.1	51.7	48.9	102.2	78.4	90.3	172.7	130.5	151.6	118.1	134	126.05	60.3	60.3	51	44.8	47.9	68.5	47.3	57.9	67	59.2	63.1	35.9	31.5	33.7	96.7	76.8	86.75	43.1	42.1	42.6	50.6	55.4	53
MDM2	131.1	92.8	111.95	97.1	97.8	97.45	231.8	264.9	248.35	433.9	419	426.45	128.2	154.2	141.2	484.7	558.5	521.6	300.4	377.4	338.9	267.8	241.2	254.5	269.7	269.7	383.3	430.7	407	158.6	212.9	185.75	291.3	282.8	287.05	236.4	294.2	265.3	300.1	334	317.05	226.7	256.6	241.65	87	112.3	99.65
MT-ATP6	38863.8	39360.5	39112.2	25757	26299	26028	25904.5	29151.2	27527.8	29852.9	29269.7	29561.3	40976.7	37437.3	39207	30663.6	34667.1	32665.3	23327.1	25670.2	24498.7	21765.7	22086.3	21926	29412.8	29412.8	36640.4	38185.7	37413.1	29396.2	36177.1	32786.7	32140.7	34505.6	33323.2	34688.5	42007.1	38347.8	25182.9	30755.8	27969.3	35295	38307	36801	27960.7	29280.4	28620.6
MT-CO1	43726.1	42292.7	43009.4	28288.9	29621.6	28955.2	35960.1	41692.1	38826.1	40510.4	40718.8	40614.6	39969.7	38020.9	38995.3	25758.1	29233.2	27495.7	20078.1	23951.1	22014.6	30871.9	27805.5	29338.7	44975.3	44975.3	41800.7	47925.3	44863	38931	47163.6	43047.3	37283.8	38011.7	37647.8	60812.3	61499.3	61155.8	31569.9	34132.7	32851.3	51294.5	47521.7	49408.1	48792	46183.7	47487.8
MYC	486.4	363.1	424.75	1435.9	1514.8	1475.35	333.2	365.7	349.45	330.8	287	308.9	302.7	266.7	284.7	379.5	388.7	384.1	1456.7	1751.8	1604.25	1063.7	1098.1	1080.9	130.1	130.1	315.4	226.4	270.9	258.7	368.7	313.7	597.2	752.2	674.7	161.2	192.4	176.8	316.6	386.8	351.7	203.8	229.3	216.55	94.8	91.7	93.25
PTEN	758.3	742.8	750.55	366.9	374.8	370.85	546.7	583.3	565	509.4	471.2	490.3	189.3	154.2	171.75	288.7	406.3	347.5	445.8	447.3	446.55	773	728.8	750.9	144.1	144.1	281.5	362.6	322.05	186.1	271.3	228.7	389.2	510.1	449.65	268.6	299.6	284.1	316.6	360.4	338.5	221	243	232	202.2	200.4	201.3
RB1	141.8	129.4	135.6	177.6	181.2	179.4	234.5	248.7	241.6	211.8	222.3	217.05	58	54.6	56.3	183.5	230.6	207.05	215.3	284.2	249.75	241.7	215.8	228.75	88.2	88.2	64.6	158.3	111.45	156.1	198.3	177.2	144.5	182.2	163.35	129	90.5	109.75	283.7	353.8	318.75	71.8	46.7	59.25	100.5	117.9	109.2
RECQL4	1.2	10.1	5.65	173.8	214.9	194.35	6.2	11.3	8.75	24	30.6	27.3	67	74.5	70.75	35.2	25.7	30.45	222.4	344.8	283.6	178.8	170.7	174.75	53.3	53.3	30.7	67.5	49.1	126	256.7	191.35	13.9	18.2	16.05	25.1	47.6	36.35	56.4	122.9	89.65	37.4	23.9	30.65	27.3	37.3	32.3
RUNX2_P1	1433.1	1342.9	1388	1285.3	1279.9	1282.6	410.2	419.6	414.9	182	165	173.5	514.6	427.5	471.05	107	131.1	119.05	1825.6	1966.1	1895.85	2035.2	2132.5	2083.85	283.6	283.6	566.3	839.4	702.85	756.9	1113.8	935.35	258.7	334.9	296.8	168.4	128	148.2	784	1056.2	920.1	106.2	78.7	92.45	115.2	129.4	122.3
RUNX2_P2	107.3	133	120.15	309.5	323.5	316.5	61.6	76.1	68.85	101.8	102.8	102.3	178.9	140	159.45	97.4	131.1	114.25	1524.1	1709.8	1616.95	298.1	331.4	314.75	206.9	206.9	207	226.4	216.7	1865.8	2360.5	2113.15	62.9	111.4	87.15	82.4	117.3	99.85	681.4	775.9	728.65	94.8	119.7	107.25	212.8	246.3	229.55
SPARC	43071.5	42616.5	42844	3678.4	4081	3879.7	33461.7	39148.7	36305.2	22048.8	22605.3	22327	11492.1	11416.2	11454.2	28540.8	34561.7	31551.2	66851.4	80625.7	73738.5	24652.2	26170.6	25411.4	11945.1	11945.1	37284.6	39230	38257.3	19656.2	24742.6	22199.4	36990.1	40698.1	38844.1	10086.5	11235.8	10661.1	14393.7	17624.1	16008.9	12738.4	12725.6	12732	12407.2	12761.3	12584.2
SPP1	14478.4	14777	14627.7	2835.6	3171.5	3003.55	1504.7	1657.2	1580.95	3765.8	3657.8	3711.8	7787.6	7214.3	7500.95	666.4	710.8	688.6	4631.2	5548.7	5089.95	2831.1	2840	2835.55	3061.2	3061.2	4912.9	6537.8	5725.35	7202.6	9115.1	8158.85	6225.6	7466.4	6846	891.6	1087.6	989.6	3886.8	5092.7	4489.75	9187.4	9868.5	9527.95	3060.1	3373.1	3216.6
TP53	177.6	165.9	171.75	20.8	30.9	25.85	98.1	103.1	100.6	124.7	127.7	126.2	35.7	24.7	30.2	159.6	131.1	145.35	34.4	55.9	45.15	46.5	80.5	63.5	60.3	60.3	118.8	135.6	127.2	23.4	23	23.2	75.1	152.4	113.75	103.9	58.3	81.1	115	126.2	120.6	37.4	106	71.7	18.8	19.2	19
WWOX	127.5	92.8	110.15	48	54.5	51.25	48.1	52.7	50.4	85.8	75.4	80.6	40.1	19	29.55	54.4	37.4	45.9	172.7	144.5	158.6	83.4	103	93.2	4.5	4.5	71.3	112.9	92.1	35.9	47.3	41.6	34.3	48	41.15	39.5	63.7	51.6	120.5	139.4	129.95	77.6	55.8	66.7	79.6	87.2	83.4
